# Supplementary material for: An “expressionistic” look at serrated precancerous colorectal lesions
Source: Diagn Pathol. 2021 Jan 10;16:4. doi: 10.1186/s13000-020-01064-1 (PMC7797135; doi:10.1186/s13000-020-01064-1)
Supplement: Supplementary file 18 — Additional file 18: Supplementary Figures 18–29. H&E-stained sections of each of the 12 lesions investigated in this study. [file 13000_2020_1064_MOESM18_ESM.zip]

Archive with 12 entries (12 files):
- Supplementary Figure 18.pdf
- Supplementary Figure 19.pdf
- Supplementary Figure 20.pdf
- Supplementary Figure 21.pdf
- Supplementary Figure 22.pdf
- Supplementary Figure 23.pdf
- Supplementary Figure 24.pdf
- Supplementary Figure 25.pdf
- Supplementary Figure 26.pdf
- Supplementary Figure 27.pdf
- Supplementary Figure 28.pdf
- Supplementary Figure 29.pdf
